# Supplementary material for: YY1 Oligomerization Is Regulated by Its OPB Domain and Competes with Its Regulation of Oncoproteins
Source: Cancers (Basel). 2022 Mar 22;14(7):1611. doi: 10.3390/cancers14071611 (PMC8996997; doi:10.3390/cancers14071611)
Supplement: Supplementary file 1 [file cancers-14-01611-s001.zip]

Archive with 1 entries (1 files):
- cancers-1579895-supplementary.pdf
